# Supplementary material for: The Recombinase Polymerase Amplification Test for Strongyloides stercoralis Is More Sensitive than Microscopy and Real-Time PCR in High-Risk Communities of Cusco, Peru
Source: Pathogens. 2024 Oct 3;13(10):869. doi: 10.3390/pathogens13100869 (PMC11510723; doi:10.3390/pathogens13100869)
Supplement: Supplementary file 1 [file pathogens-13-00869-s001.zip]

Archive with 1 entries (1 files):
- pathogens-3208306-supplementary.pdf
